# Supplementary material for: Transcriptomic Analysis of the Regulatory Mechanism of Tea Polyphenol Biosynthesis in Chionanthus retusus and Functional Characterization of CrHSP70-14 in Terms of Its Effect on Tea Polyphenols
Source: Metabolites. 2025 Dec 25;16(1):26. doi: 10.3390/metabo16010026 (PMC12843654; doi:10.3390/metabo16010026)
Supplement: Supplementary file 1 [file metabolites-16-00026-s001.zip]

Archive with 1 entries (1 files):
- metabolites-4047152-supplementary.pdf
